# Supplementary material for: Comprehensive single-cell genome analysis at nucleotide resolution using the PTA Analysis Toolbox
Source: Cell Genom. 2023 Aug 23;3(9):100389. doi: 10.1016/j.xgen.2023.100389 (PMC10504672; doi:10.1016/j.xgen.2023.100389)
Supplement: Table S1. Study participant and whole-genome sequencing sample metadata, related to STAR Methods [file mmc2.xlsx]

## Sheet: PTATO_Metadata
Table S1. Study participant and whole genome sequencing sample metadata, related to STAR Methods
Individual	Sample	Label	Label2	Source	Age	Sex	Germline	Mean_coverage	Tissue	Celltype	Training	Type	Phenotype	Mutation	CallableLoci_autosomal
PMCCB15	PMCCB15-CBMPP-PTAP6F4	MPP-PTAP6F4	1	This_study	0	XY	FALSE	20.1785	CordBlood	MPP	Yes	PTA	Healthy	NA	0.847118377783777
PMCCB15	PMCCB15-CBMPP-PTAP6F5	MPP-PTAP6F5	2	This_study	0	XY	FALSE	17.8068	CordBlood	MPP	Yes	PTA	Healthy	NA	0.865870535455863
PMCCB15	PMCCB15-CBMPP-PTAP6F6	MPP-PTAP6F6	3	This_study	0	XY	FALSE	20.2047	CordBlood	MPP	Yes	PTA	Healthy	NA	0.822337343244836
PMCCB15	PMCCB15-CBCMP-PTAP3D10	CMP-PTAP3D10	4	This_study	0	XY	FALSE	20.6727	CordBlood	CMP	No	PTA	Healthy	NA	0.908047412581682
PMCCB15	PMCCB15-CBWTARAC-HSP1K6	HSP1K6	5	This_study	0	XY	TRUE	16.8118	CordBlood	HSPC	No	Clone	Healthy	NA	0.949617952419251
IBFM35	IBFM35-DX2BM-AMLBULK	AMLBULK	1	This_study	17	XY	FALSE	28.9856	BoneMarrow	AML	Yes	Bulk	AML	FANCA	0.956975374310092
IBFM35	IBFM35-DX2BM-HSCPTAP1D9	HSC-PTAP1D9	2	This_study	17	XY	FALSE	17.3971	BoneMarrow	HSPC	Yes	PTA	AML	FANCA	0.924095401438944
IBFM35	IBFM35-DX2BM-HSCPTAP1E9	HSC-PTAP1E9	3	This_study	17	XY	FALSE	15.534	BoneMarrow	HSPC	Yes	PTA	AML	FANCA	0.905055645102555
IBFM35	IBFM35-DX2BM-HSCPTAP1G9	HSC-PTAP1G9	4	This_study	17	XY	FALSE	16.3384	BoneMarrow	HSPC	Yes	PTA	AML	FANCA	0.920173446555383
IBFM35	IBFM35-DX2BM-MSCBULK	MSCBULK	5	This_study	17	XY	TRUE	33.4268	BoneMarrow	MSC	No	Bulk	AML	FANCA	ND
IBFM26	IBFM26-DX2BM-AMLBULK	AMLBULK	1	This_study	14.8	XY	FALSE	36.9162	BoneMarrow	AML	Yes	Bulk	AML	NA	0.954967704596134
IBFM26	IBFM26-DX2BM-HSCPTAP1B8	HSC-PTAP1B8	2	This_study	14.8	XY	FALSE	18.2903	BoneMarrow	HSPC	Yes	PTA	AML	NA	0.61689559346028
IBFM26	IBFM26-DX2BM-TCELLBULK	TCELLBULK	3	This_study	14.8	XY	TRUE	37.4213	BoneMarrow	TCELL	No	Bulk	AML	NA	0.956624913252436
PB10268	PB10268-AMLBULK	AMLBULK	1	﻿Brandsma_BloodCancerDiscovery_2021	15.17	XX	FALSE	34.2999	BoneMarrow	AML	Yes	Bulk	AML	NA	0.957180230329566
PB10268	PB10268-BMAML-PTAD2B1	AML-PTAD2B1	2	This_study	15.17	XX	FALSE	17.0469	BoneMarrow	AML	Yes	PTA	AML	NA	0.869801403030452
PB10268	PB10268-BMAML-PTAD2D1	AML-PTAD2D1	3	This_study	15.17	XX	FALSE	18.5569	BoneMarrow	AML	Yes	PTA	AML	NA	0.881407751020344
PB10268	PB10268MSCBULK	MSCBULK	4	﻿Brandsma_BloodCancerDiscovery_2021	15.17	XX	TRUE	38.4644	BoneMarrow	MSC	No	Bulk	AML	NA	0.956945551565095
PB32346	PB32346-DX1BM-HSCPTAP3A7	HSC-PTAP3A7	1	This_study	9.6	XX	FALSE	16.3551	BoneMarrow	HSPC	No	PTA	AML	NA	0.838196944544173
PB32346	PB32346-DX1BM-AMLBULK	AMLBULK	2	This_study	9.6	XX	FALSE	39.5776	BoneMarrow	AML	No	Bulk	AML	NA	0.956309434151901
PB32346	PB32346-DX1BM-MSCBULK	MSCBULK	3	This_study	9.6	XX	TRUE	38.072	BoneMarrow	MSC	No	Bulk	AML	NA	0.956416440721067
PB15778	PB15778-DX1BM-HSCPTAP1D12	HSC-PTAP1D12	1	This_study	15.39	XX	FALSE	20.2722	BoneMarrow	HSPC	No	PTA	AML	NA	0.854765360318482
PB15778	PB15778AMLBULK	AMLBULK	2	﻿Brandsma_BloodCancerDiscovery_2021	15.39	XX	FALSE	ND	BoneMarrow	AML	No	Bulk	AML	NA	0.956298732511445
PB15778	PB15778MPP1	MPP1	3	﻿Brandsma_BloodCancerDiscovery_2021	15.39	XX	TRUE	ND	BoneMarrow	MPP	No	Clone	AML	NA	0.955968009638421
PMCFANC01	PMCFANC01-BMFANCC-HSP1C9	HSPC-1C9	1	This_study	8	XY	FALSE	15.8809	BoneMarrow	HSPC	No	Clone	FanconiAnemia	FANCC	0.953962671642093
PMCFANC01	PMCFANC01-BMHSPC-PTAP3A10	HSPC-PTAP3A10	2	This_study	8	XY	FALSE	16.5211	BoneMarrow	HSPC	No	PTA	FanconiAnemia	FANCC	0.712674763374792
PMCFANC01	PMCFANC01-BMHSPC-PTAP3E11	HSPC-PTAP3E11	3	This_study	8	XY	FALSE	17.2877	BoneMarrow	HSPC	No	PTA	FanconiAnemia	FANCC	0.891223476836712
PMCFANC01	PMCFANC01-BMFANCC-MSCBULK1	MSCBULK1	4	This_study	8	XY	TRUE	19.9747	BoneMarrow	MSC	No	Bulk	FanconiAnemia	FANCC	ND
PMCFANC02	PMCFANC02-BMHSC-PTAP3C9	HSC-PTAP3C9	1	This_study	15.9	XX	FALSE	21.8183	BoneMarrow	HSPC	No	PTA	FanconiAnemia	BRCA2	0.864306608254385
PMCFANC02	PMCFANC02-BMHSPC-1C22	HSPC-1C22	2	This_study	15.9	XX	FALSE	20.5715	BoneMarrow	HSPC	No	Clone	FanconiAnemia	BRCA2	0.958252727185647
PMCFANC02	PMCFANC02-BMHSPC-1L5	HSPC-1L5	3	This_study	15.9	XX	FALSE	16.4193	BoneMarrow	HSPC	No	Clone	FanconiAnemia	BRCA2	0.955165662359589
PMCFANC03	PMCFANC03-BMHSPC-PTAP3F9	HSPC-PTAP3F9	1	This_study	15.0	XY	FALSE	16.6868	BoneMarrow	HSPC	No	PTA	FanconiAnemia	FANCA	0.874505240645933
PMCFANC03	PMCFANC03-BMHSPC-PTAP4F9	HSPC-PTAP4F9	2	This_study	15.0	XY	FALSE	14.1725	BoneMarrow	HSPC	No	PTA	FanconiAnemia	FANCA	0.825405480395828
PMCFANC03	PMCFANC03-BMFANCC-MSCBULK	MSCBULK	3	This_study	15.0	XY	TRUE	16.8505	BoneMarrow	MSC	No	Bulk	FanconiAnemia	FANCA	ND
PMCFANC06	PMCFANC06-BMHSC-PTAP4D9	HSC-PTAP4D9	1	This_study	10.3	XY	FALSE	15.6987	BoneMarrow	HSPC	No	PTA	FanconiAnemia	FANCC	0.784672315328457
PMCFANC06	PMCFANC06-BMHSPC-PTAP4D10	HSPC-PTAP4D10	2	This_study	10.3	XY	FALSE	14.0568	BoneMarrow	HSPC	No	PTA	FanconiAnemia	FANCC	0.706648891403849
PMCFANC06	PMCFANC06-BM-MSCBULK	MSCBULK	3	This_study	10.3	XY	TRUE	14.5516	BoneMarrow	MSC	No	Bulk	FanconiAnemia	FANCC	ND
PMCFANC08	PMCFANC08-BMHSPC-PTAP8B10	HSPC-PTAP8B10	1	This_study	6.4	XX	FALSE	16.567	BoneMarrow	HSPC	No	PTA	FanconiAnemia	FANCA	0.865829920001919
PMCFANC08	PMCFANC08-BMHSPC-PTAP8E9	HSPC-PTAP8E9	2	This_study	6.4	XX	FALSE	15.8817	BoneMarrow	HSPC	No	PTA	FanconiAnemia	FANCA	0.84249710104042
PMCFANC08	PMCFANC08-BM-MSCBULK	MSCBULK	3	This_study	6.4	XX	TRUE	17.2091	BoneMarrow	MSC	No	Bulk	FanconiAnemia	FANCA	ND
10817	10817MPPA4	10817_1	1	Osorio_CellReports_2018	0	XX	FALSE	ND	CordBlood	HSPC	No	Clone	Healthy	NA	0.953068768538628
AC	ACHSC19	AC_1	1	Osorio_CellReports_2018	33	XY	FALSE	ND	BoneMarrow	HSPC	No	Clone	Healthy	NA	0.952070473592428
AC	ACHSC23	AC_2	2	Osorio_CellReports_2018	33	XY	FALSE	ND	BoneMarrow	HSPC	No	Clone	Healthy	NA	0.951372629978993
AC	ACHSC7	AC_3	3	Osorio_CellReports_2018	33	XY	FALSE	ND	BoneMarrow	HSPC	No	Clone	Healthy	NA	0.946994312817758
AC	ACHSCc6	AC_4	4	Osorio_CellReports_2018	33	XY	FALSE	ND	BoneMarrow	HSPC	No	Clone	Healthy	NA	0.952188924917092
AC	ACHSCc8	AC_5	5	Osorio_CellReports_2018	33	XY	FALSE	ND	BoneMarrow	HSPC	No	Clone	Healthy	NA	0.953926781222327
AC	ACMPP21	AC_6	6	Osorio_CellReports_2018	33	XY	FALSE	ND	BoneMarrow	HSPC	No	Clone	Healthy	NA	0.952357862061338
AC	ACMPP29	AC_7	7	Osorio_CellReports_2018	33	XY	FALSE	ND	BoneMarrow	HSPC	No	Clone	Healthy	NA	0.952157286995968
AC	ACMPP31	AC_8	8	Osorio_CellReports_2018	33	XY	FALSE	ND	BoneMarrow	HSPC	No	Clone	Healthy	NA	0.951378435412938
AC	ACMPPc6	AC_9	9	Osorio_CellReports_2018	33	XY	FALSE	ND	BoneMarrow	HSPC	No	Clone	Healthy	NA	0.950735418307476
AC	ACMPPc8	AC_10	10	Osorio_CellReports_2018	33	XY	FALSE	ND	BoneMarrow	HSPC	No	Clone	Healthy	NA	0.954070080765957
AC41	AC41HSC3	AC41_1	1	Osorio_CellReports_2018	41	XX	FALSE	ND	BoneMarrow	HSPC	No	Clone	Healthy	NA	0.951118954699901
AC41	AC41MPP3	AC41_2	2	Osorio_CellReports_2018	41	XX	FALSE	ND	BoneMarrow	HSPC	No	Clone	Healthy	NA	0.950837814986332
AC63	AC63HSCc2	AC63_1	1	Osorio_CellReports_2018	63	XY	FALSE	ND	BoneMarrow	HSPC	No	Clone	Healthy	NA	0.948848394369547
AC63	AC63MPPc1	AC63_2	2	Osorio_CellReports_2018	63	XY	FALSE	ND	BoneMarrow	HSPC	No	Clone	Healthy	NA	0.948721068238634
ACC55	ACC55HSC15	ACC55_1	1	Osorio_CellReports_2018	55	XX	FALSE	ND	BoneMarrow	HSPC	No	Clone	Healthy	NA	0.953241384121223
ACC55	ACC55MPP6	ACC55_2	2	Osorio_CellReports_2018	55	XX	FALSE	ND	BoneMarrow	HSPC	No	Clone	Healthy	NA	0.952849223178752
BCH	BCHHSC4	BCH_1	1	Osorio_CellReports_2018	26	XY	FALSE	ND	BoneMarrow	HSPC	No	Clone	Healthy	NA	0.953011268988408
BCH	BCHMPP37	BCH_2	2	Osorio_CellReports_2018	26	XY	FALSE	ND	BoneMarrow	HSPC	No	Clone	Healthy	NA	0.954112712839172
CB112	CB112MPPC17	CB112_1	1	Osorio_CellReports_2018	0	XY	FALSE	ND	CordBlood	HSPC	No	Clone	Healthy	NA	0.946992582152221
CB112	CB112MPPC9	CB112_2	2	Osorio_CellReports_2018	0	XY	FALSE	ND	CordBlood	HSPC	No	Clone	Healthy	NA	0.9523589771039
CB112	CB112MPPO6	CB112_3	3	Osorio_CellReports_2018	0	XY	FALSE	ND	CordBlood	HSPC	No	Clone	Healthy	NA	0.941828154156675
HSCT1	MBHSCT1DBMMPP1	HSCT1_1	1	﻿Brandsma_BloodCancerDiscovery_2021	7	XX	FALSE	ND	BoneMarrow	HSPC	No	Clone	Healthy	NA	0.949885899399474
HSCT1	MBHSCT1DBMMPP2	HSCT1_2	2	﻿Brandsma_BloodCancerDiscovery_2021	7	XX	FALSE	ND	BoneMarrow	HSPC	No	Clone	Healthy	NA	0.95118426501216
HSCT2	MBHSCT2DBMHSC1	HSCT2_1	1	﻿Brandsma_BloodCancerDiscovery_2021	14	XY	FALSE	ND	BoneMarrow	HSPC	No	Clone	Healthy	NA	0.952702143564341
HSCT2	MBHSCT2DBMMPP1	HSCT2_2	2	﻿Brandsma_BloodCancerDiscovery_2021	14	XY	FALSE	ND	BoneMarrow	HSPC	No	Clone	Healthy	NA	0.951809826474202
HSCT3	MBHSCT3DBMHSC1	HSCT3_1	1	﻿Brandsma_BloodCancerDiscovery_2021	13	XY	FALSE	ND	BoneMarrow	HSPC	No	Clone	Healthy	NA	0.934959850787066
HSCT3	MBHSCT3DBMHSC2	HSCT3_2	2	﻿Brandsma_BloodCancerDiscovery_2021	13	XY	FALSE	ND	BoneMarrow	HSPC	No	Clone	Healthy	NA	0.944583173341634
HSCT3	MBHSCT3DBMMPP1	HSCT3_3	3	﻿Brandsma_BloodCancerDiscovery_2021	13	XY	FALSE	ND	BoneMarrow	HSPC	No	Clone	Healthy	NA	0.944532817203579
HSCT3	MBHSCT3DBMMPP2	HSCT3_4	4	﻿Brandsma_BloodCancerDiscovery_2021	13	XY	FALSE	ND	BoneMarrow	HSPC	No	Clone	Healthy	NA	0.944669472026083
HSCT3	MBHSCT3DBMMPP4	HSCT3_5	5	﻿Brandsma_BloodCancerDiscovery_2021	13	XY	FALSE	ND	BoneMarrow	HSPC	No	Clone	Healthy	NA	0.945004801861033
HSCT4	FPHSCT4DBMMPP1	HSCT4_1	1	﻿Brandsma_BloodCancerDiscovery_2021	8	XX	FALSE	ND	BoneMarrow	HSPC	No	Clone	Healthy	NA	0.952596168622471
HSCT4	FPHSCT4DBMMPP2	HSCT4_2	2	﻿Brandsma_BloodCancerDiscovery_2021	8	XX	FALSE	ND	BoneMarrow	HSPC	No	Clone	Healthy	NA	0.953207547078262
HSCT4	FPHSCT4DBMMPP3	HSCT4_3	3	﻿Brandsma_BloodCancerDiscovery_2021	8	XX	FALSE	ND	BoneMarrow	HSPC	No	Clone	Healthy	NA	0.949166330851922
STE0072	DYEB11-ORGWTNISL-ISCB11	ORG_1	1	This_study	3	XX	FALSE	16.9626	Intestine	Organoid_Intestine	No	PTA	Healthy	NA	0.841094260156235
STE0072	DYEC10-ORGWTNISL-ISCC10	ORG_2	2	This_study	3	XX	FALSE	19.0689	Intestine	Organoid_Intestine	No	PTA	Healthy	NA	0.895933575228778
STE0072	DYED10-ORGWTNISL-ISCD10	ORG_3	3	This_study	3	XX	FALSE	18.8582	Intestine	Organoid_Intestine	No	PTA	Healthy	NA	0.889032300471646
STE0072	DYED11-ORGWTNISL-ISCD11	ORG_4	4	This_study	3	XX	FALSE	18.8418	Intestine	Organoid_Intestine	No	PTA	Healthy	NA	0.898053937464175
STE0072	DYEG11-ORGWTNISL-ISCG11	ORG_5	5	This_study	3	XX	FALSE	18.9359	Intestine	Organoid_Intestine	No	PTA	Healthy	NA	0.87537483071251
STE0072	STE0072-ORGWTNISL-ISC12T0	ORG_6	6	This_study	3	XX	TRUE	36.7639	Intestine	Organoid_Intestine	No	Clone	Healthy	NA	0.956485104905812
