# Supplementary material for: Comprehensive single-cell genome analysis at nucleotide resolution using the PTA Analysis Toolbox
Source: Cell Genom. 2023 Aug 23;3(9):100389. doi: 10.1016/j.xgen.2023.100389 (PMC10504672; doi:10.1016/j.xgen.2023.100389)
Supplement: Table S2. Metadata of whole-genome-sequenced cell lines, related to Figures 1 and 2 [file mmc3.xlsx]

## Sheet: PTATO_Metadata_Cell_Lines
Table S2. Metadata of whole genome sequenced cell lines, related to Figures 1 and 2
Sample	Gene	Cell_line	Sex	Clone	Type	Label	Days_after_sort	Days_after_clone	CallableLoci	Training	Germline
AHH1BULK	WT	PMCAHH1	XY	NA	Bulk	AHH1BULK	0	0	0.956571798466034	No	TRUE
AHH1WTG2	WT	PMCAHH1WTG2	XY	AHH1WTG2	Clone	WT-Clone1	0	0	0.959591270437069	No	FALSE
AHH1WTG2SCG6	WT	PMCAHH1WTG2	XY	AHH1WTG2	Subclone	WT-Subclone1	43	43	0.959423269835702	No	FALSE
PMCAHH1-WT-H2	WT	PMCAHH1-WT-H2	XY	PMCAHH1-WT-H2	Clone	WT-Clone2	0	0	0.955098927734021	No	FALSE
PMCAHH1-WT-H2SC1	WT	PMCAHH1-WT-H2	XY	PMCAHH1-WT-H2	Subclone	WT-Subclone2	69	69	0.946595396140579	No	FALSE
PMCAHH1-WT-C19	WT	PMCAHH1-WT	XY	PMCAHH1-WT-C19	Clone	WT-Clone3	0	0	0.951313732588296	No	FALSE
PMCAHH1-WT-C6	WT	PMCAHH1-WT	XY	PMCAHH1-WT-C6	Clone	WT-Clone4	0	0	0.952345512722271	No	FALSE
PMCAHH1-WT-C19SC1	WT	PMCAHH1-WT	XY	PMCAHH1-WT-C19	PTA	WT-PTA1	87	87	0.8647444	No	FALSE
PMCAHH1-WT-C6SC1	WT	PMCAHH1-WT	XY	PMCAHH1-WT-C6	PTA	WT-PTA2	84	84	0.8810145	No	FALSE
PMCAHH1-FANCCKO-C02B03	FANCC	PMCAHH1-FANCCKO	XY	PMCAHH1-FANCCKO-C02B03	Clone	FANCCKO-Clone	0	0	0.9562200	No	FALSE
PMCAHH1-FANCCKO-C02B03SC03E05	FANCC	PMCAHH1-FANCCKO	XY	PMCAHH1-FANCCKO-C02B03	Subclone	FANCCKO-Subclone1	58	58	0.9532919	Yes	FALSE
PMCAHH1-FANCCKO-C02B03SC03E05-PTAP1D7	FANCC	PMCAHH1-FANCCKO	XY	PMCAHH1-FANCCKO-C02B03	PTA	FANCCKO-PTA1	56	114	0.7476272	Yes	FALSE
PMCAHH1-MSH2KO-C05A12	MSH2	PMCAHH1-MSH2KO	XY	PMCAHH1-MSH2KO-C05A12	Clone	MSH2KO-Clone	0	0	0.9551089	No	FALSE
PMCAHH1-MSH2KO-C27E06	MSH2	PMCAHH1-MSH2KO	XY	PMCAHH1-MSH2KO-C05A12	Subclone	MSH2KO-Subclone1	48	48	0.9544106	No	FALSE
PMCAHH1-MSH2KO-C27E06SC51B06	MSH2	PMCAHH1-MSH2KO	XY	PMCAHH1-MSH2KO-C05A12	Subclone	MSH2KO-Subclone2	36	84	0.9518722	No	FALSE
PMCAHH1-MSH2KO-C27E06SC51B06-PTAP1E7	MSH2	PMCAHH1-MSH2KO	XY	PMCAHH1-MSH2KO-C05A12	PTA	MSH2KO-PTA1	47	131	0.7741236	No	FALSE
